# Supplementary material for: Nintedanib Reduces Muscle Fibrosis and Improves Muscle Function of the Alpha-Sarcoglycan-Deficient Mice
Source: Biomedicines. 2022 Oct 19;10(10):2629. doi: 10.3390/biomedicines10102629 (PMC9599168; doi:10.3390/biomedicines10102629)
Supplement: Supplementary file 1 [file biomedicines-10-02629-s001.zip]

Archive with 4 entries (4 files):
- Supplemental Figure S1.tif
- Supplemental Figure S2.tif
- Supplemental Figure S3.tif
- Supplemental Tables.pdf
